# Supplementary material for: Silent Retinal Neurodegeneration in Multiple Sclerosis: Structural Evidence from Clinically Unaffected Eyes Using Swept-Source OCT and OCT Angiography—A Cross-Sectional, Observational Study
Source: Biomedicines. 2026 Jun 23;14(7):1410. doi: 10.3390/biomedicines14071410 (PMC13405330; doi:10.3390/biomedicines14071410)
Supplement: Supplementary file 1 [file biomedicines-14-01410-s001.zip]

Archive with 1 entries (1 files):
- biomedicines-4366745-SI.pdf
